# Supplementary material for: Whole-exome sequencing of cell-free DNA and circulating tumor cells in multiple myeloma
Source: Nat Commun. 2018 Apr 27;9:1691. doi: 10.1038/s41467-018-04001-5 (PMC5923255; doi:10.1038/s41467-018-04001-5)
Supplement: Supplementary file 4 — Supplementary Data 1 [file 41467_2018_4001_MOESM4_ESM.xlsx]

## Sheet: Data 1
Supplementary Data 1. Baseline patient characteristics of cfDNA and CTC patients
Characteristics	Total (cfDNA)	Total (CTC)
	n = 107	n = 56
Median age, years (range)	62 (40–85)	63 (40–85)
Age ≥ 60	46 (43.0)	31 (55.4)
Age < 60	32 (29.9)	16 (28.6)
Unknown	29 (27.1)	9 (16.1)
Sex
Male	42 (39.3)	29 (51.8)
Female	42 (39.3)	19 (33.9)
Unknown	23 (21.5)	8 (14.3)
Ethnicity
Caucasian	80 (74.8)	43 (76.8)
African American	1 (0.9)	1 (1.8)
Hispanic	3 (2.8)	1 (1.8)
Unknown	23 (21.5)	11 (19.6)
Disease status
MGUS	9 (8.4)	11 (19.6)
NDMM	26 (24.3)	14 (25.0)
Relapse	44 (41.1)	25 (44.6)
SMM	28 (26.2)	6 (10.7)
R-ISS stage
I	17 (15.9)	7 (12.5)
II	32 (29.9)	23 (41.1)
III	20 (18.7)	9 (16.1)
Unknown	38 (35.5)	17 (30.4)
Heavy chain type
IgG	20 (18.7)	29 (51.8)
IgA	4 (3.7)	5 (8.9)
IgM	2 (1.9)	0 (0.0)
No heavy chain	81 (75.7)	22 (39.3)
Light chain type
Kappa	49 (45.8)	16 (28.6)
Lambda	29 (27.1)	10 (17.9)
No light chain	29 (27.1)	30 (53.6)
Survival status
Alive	50 (46.7)	35 (62.5)
Dead	12 (11.2)	7 (12.5)
Unknown	45 (42.1)	14 (25.0)
Lab data, median (IQR)
Tumor fraction, %	2.9 (0.9–5.6)	4.5 (3.7-6.2)
CTCs (PBMCs CD138+)		200,000 (115,500-450,000)
FLC ratio	22.0 (3.3–179.8)	41.3 (5.0-198.0)
Globulin	3.2 (2.8–5.2)	4.3 (3.3-5.4)
M-spike	1.6 (0.9–2.6)	2.1 (1.4-3.2)
Kappa	49.8 (12.6–305.3)	91.8 (9.8-337.0)
Lambda	11.0 (6.0–53.0)	8.2 (6.0-40.3)
β2-microglobulin, mg/dL	3.3 (2.2–5.1)	3.5 (2.8-4.3)
≥ 5.5	12 (11.2)	6 (10.7)
< 5.5	40 (37.4)	30 (53.6)
Unknown	55 (51.4)	20 (35.7)
β2-microglobulin, mg/dL	3.3 (2.2–5.1)	3.5 (2.8-4.3)
≥ 3.0	33 (30.8)	25 (44.6)
< 3.0	19 (17.8)	11 (19.6)
Unknown	55 (51.4)	20 (35.7)
Albumin	3.8 (3.5–4.1)	3.8(3.4-4.0)
< 3.5	17 (15.9)	14 (25.0)
≥ 3.5	52 (48.6)	29 (51.8)
Unknown	38 (35.5)	13 (23.2)
Hemoglobin	11.4 (10.3–13.0)	11.0 (9.1-12.3)
≥ 11.5	44 (41.1)	18 (32.1)
< 11.5	47 (43.9)	25 (44.6)
Unknown	16 (15.0)	13 (23.2)
Platelet	184.0 (127.0–257.0)	180.5 (127.0-216.0)
< 100	14 (13.1)	6 (10.7)
≥ 100	56 (52.3)	36 (64.3)
Unknown	37 (34.6)	14 (25.0)
High risk cytogenetics
Yes	29 (27.1)	15 (26.8)
No	25 (23.4)	16 (28.6)
Unknown	53 (49.5)	25 (44.6)
FISH results
Del 13q	11 (10.3)	4 (7.1)
Del 17p	10 (9.4)	0 (0.0)
t(4; 14)	7 (6.5)	4 (7.1)
t(11; 14)	4 (3.7)	5 (8.9)
t(14; 16)	3 (2.8)	2 (3.6)
1q21	15 (14.0)	8 (14.3)
Monosomy 13	6 (5.6)	8 (14.3)
IQR, interquartile range
